# Supplementary material for: Partial-arm translocations in evolution of malaria mosquitoes revealed by high-coverage physical mapping of the Anopheles atroparvus genome
Source: BMC Genomics. 2018 Apr 23;19:278. doi: 10.1186/s12864-018-4663-4 (PMC5914054; doi:10.1186/s12864-018-4663-4)
Supplement: Supplementary file 1 — Table S1. Sizes, coordinates, and chromosomal positions of mapped An. atroparvus scaffolds. (XLSX 52 kb) [file 12864_2018_4663_MOESM1_ESM.xlsx]

## Sheet: sheet1
Table S1 Sizes, coordinates, and chromosomal positions of mapped An. atroparvus scaffolds.
Supercontig accession number	Supercontig size (bp)	Direction	Supercontig start info							Supercontig end info
			Gene	Gene start-end position	Chromosome		Chromosome region	Primer 1	Primer 2	Gene	Gene start-end position	Chromosome	Chromosome region	Primer 1	Primer 2	Glued to
X
KI421896	4495915	+	AATE010696	18,023-22,191	X		1A	GCGTAAAGCACGTTCCAAAT	GACGGGAAGCAACTTCTCAG	AATE000299	4,083,417-4,089,501	X	2A	TGCTCTACCAGGACATGACG	GAAGAAATCGTTGCCCAGAA	-
KI421895	4588469	+	AATE012020	106,167-112,799	X		2A	ACATTCTGCATCTCGCACAG	CATCACGTCGGGGAAGTAGT	AATE001403	4,255,270-4,258,162	X	2C	GACTTTGCCACACTGCTGAA	TCCTCCATTCGCATATCCTC	-
KI421926	234572	?	AATE005857	144,737-147,114	X		3A	CGTGCCTTTGGAAGTTGTCG	ATTTTGCTCCTCGGCGGTTA							-
KI421918	495384	-	AATE017791	63,830-77,123	X		3B	TTCGCTACCCACCATTCACC	GATGGAGGGTGAAGGCAGAC	AATE002603	444,463-445,807	X	3A	GGCCAAATCGTCAGTTTCGG	CGTCTCGTGGGGATTCAACA	-
KI421907	1657219	-	AATE021170	14,211-25,239	X		3C	ATCCAGGCGATCATTAGCCG	CCTCCGCTATCGGTTTACCC	AATE018270	1,614,920-1,616,082	X	3B	GCACGGGGTCTTCAACAGTA	AGCCGGTGAGAAACATCAGG	KI421898
KI421898	4025992	-	AATE018661	2,294-6,247	X		4A	GCGAGGAGCTGATACAGACC	TTCTTCTTGCGCTCCTTGAT	AATE018218	3,538,365-3,539,771	X	3C	GTTCCCGGACGAACAGTTTA	CAGCTTGAAGTGGTGGATGA	KI421907
KI421920	404876	+	AATE010543	25,699-27,700	X		4A	GTGTCGAAGGCAGGCAAAAG	GGTGCATGGTTCTGCAAGTG	AATE016157	402,634-404,683	X	4B	GTGCACCAAGCGAGTAGTCT	GGTAAGTTCCGGGCGATTGA	-
KI421921	427311	?	AATE010846	10,482-11,370	X		4B	GACCGAAGCGAGACTACGAG	TGTTTCGCCTTGCACGATTG	AATE010711	115162-129295	X	4B	CCAGATATTGAGCTCGGCGT	CGGGCATCGCCAAACAATAG	-
KI421919	423356	+	AATE010210	1-2,883	X		4B	TGACCAACTACCGACTGTGC	GTAAGGCCTCAACGCTTCCT	AATE016215	406,311-411,255	X	4C	ATCAGCTGAACGCTAGTCCG	CAGCGGTGCGATTGGTATTG	-
KI421934	206528	?	AATE004557	111,933-118,000	X		4C	GCGATGAAAAGCGAGGACAC	GTCGCTCCCGAATCTTCCAT							-
KI421927	265147	?	AATE011096	24,492-30,776	X		4C	TGCTGCAGAGTGTTCCTGAG	AGCCGCGTAGTGTTCTGAAA	AATE011830	158916-173774	X	4C	AAGTACGAAGCGGCACTGAA	TTTCGGCCGTCTGTTCATCA	-
KI421935	277828	?	AATE003340	26,178-30,514	X		5A	CGGTTGTTCTTGCTTGCGAA	CTGTCTCCTCGTCGTCATCG
2R
KI421882	20238125	-	AATE008453	66,762-76,445	2R		9B	GTCGAATGCGCAGTCTGTAA	GCCAGGATCACTCCAATGTT	AATE004156	20,205,258-20,208,314	2R	6A	ACCACCATCTTCCCACGAAC	GGCAGGGCGTATCGTTATCA	-
KI421890	9206694	-	AATE007413	555,481-580,799	2R		10B	AGGTGTTCCGTCAGGTATCG	GAGGTTGTGCAGCTTGATGA	AATE018452	8,809,707-8,813,288	2R	9B	GACCAGGGCACTTCAACATT	CTTCCATTCGGGTCACAGTT	-
KI421911	814329	-	AATE001337	55,840-65,754	2R		11A	AATGGTGCCATGATTCGGGT	CTTCGACGCGCTGATTCTTG	AATE010279	687,528-694,539	2R	10B	AGTGGGCACAAAAAGGTGGA	AGTTCCAGTGGGCCATGAAG	-
KI421912	785772	-	AATE016087	88,198-97,725	2R		11A	CAGCAGCGCAATCTGGAATC	ATTCGTTTTCTGTCCGGGCT	AATE018256	732,455-746,300	2R	11A	AGTTGTGTACTGCATGGCGA	ACGATGGTCGCATAGAGCAG	-
KI421889	9380469	-	AATE018225	253,650-268,796	2R		13B	GAAGCTGAGCGAGAAGGCTA	ACCTCCATGTTCGAGTGGTC	AATE019448	8,736,593-8,749,679	2R	11A	AATCCCTAGCGATGATGACG	GCTCGACGACACCACTACAA	KI421900
KI421900	3534686	-	AATE002557	67,951-69,648	2R		14C	GGGAAATGCTTTATCGCTGA	TCAATTGACTCATCCCGACA	AATE001287	2,989,460-3,007,745	2R	13B	ATCGGGACACACTTTTCCAG	GATGAACGCCGAAAATAGGA	KI421889
KI421931	316251	+	N/A	N/A	2R		14C	N/A	N/A	N/A	N/A	2R	14C	N/A	N/A	-
KI422039	28276	+	N/A	N/A	2R		14C	N/A	N/A	N/A	N/A	2R	14C	N/A	N/A	-
KI421930	295971	+	N/A	N/A	2R		14C	N/A	N/A	N/A	N/A	2R	14C	N/A	N/A	-
KI421924	300483	+	AATE002091	10,247-56,354	2R		14C	GCAGCGCGAAGAATACTGTG	GTGCTTGTGCCATTTCAGCA	AATE002772	275,415-284,243	2R	14C	CGGTGTTTGCTTCCACACAG	TTTCGAGCTGCCACTGCTAA	KI422149
KI422149	24806	?	N/A	N/A	2R		14D	N/A	N/A	N/A	N/A	2R	14D	N/A	N/A	KI421924/KI421922
KI421922	450785	-	AATE016576	2,669-13,260	2R		14D	TCTGCTAAGTGTGGCTGTCG	TTGTGCGGTGGCTTCCTAAT	AATE007542	438,922-449,601	2R	14D	TGCTATTGTTGCCCCTCGTT	GGTCCACCAGTTTTTCACGC	KI422149
2L
KI421894	5662806	+	AATE005379	68,198-74,463	2L		15A	GTATCGTCTCCCAGCTGCTC	GTCACCTTGGCCACGTAGTT	AATE004880	4,953,857-4,958,228	2L	15B	GCACAGCACAAAGATCTGGA	GAAGAGCCTCGATCTGGTTG
KI421886	11808074	+	AATE001693	35,088-46,700	2L		16A	GTGTCATCCCACGAGGACTT	AGCGCTCCTCGTACTGTGTT	AATE008759	11,195,642-11,201,764	2L	17D	CTCCAAGGTGGACAAATCGT	CGACCGTGATGTAGATGTGC	KI421938
KI421938	147176	-	N/A	N/A	2L		17D	N/A	N/A	N/A	N/A	2L	17D	N/A	N/A	KI421905/KI421886
KI421905	2366404	+	AATE007979	114,885-126,195	2L		17D	CGTCTAAATGGTGCGGAGGA	CTCTAAAACACGCTCGCTCG	AATE014153	2,237,808-2,261,263	2L	17D	AAGCTCGTCGCAAGAGGAAG	GTTTCGCTGTACTTGCCGTC	KI421938
KI421891	7496699	-	AATE010651	777,207-779,709	2L		19B	ATGCTGCCGACGATAAAAAC	CGACTCGAGGTGTTTGTTCA	AATE014356	6,993,513-7,019,025	2L	17D	GACGAACAGCTTCCTGGACA	CGCAGGCTTTGCATGAACTT
KI421916	622861	-	AATE016114	173,739-186,084	2L		19B	ATGCAATCAGACCGGGTAGC	TCTTCATCCAGCTCTTGCCG	AATE015108	586,372-589,157	2L	19B	AAGTGTGTCGGTCACGAGTC	GGACGGCACGATCTAAGAGG	KI421884
KI421884	13649947	+	AATE000867	76,779-80,631	2L		19B	ACGACCGAGTACCTGGAGAA	TACCTCCCGAGTTAGCGTCA	AATE014631	13,567,203-13,569,424	2L	21C	TGCCGCACATTGATGCAAAA	ATCAGCCAGGGACTGCTCTA	KI421916
3R
KI421888	10083987	+	AATE001595	265,678-268,138	3R		22A	GCAACAAACGGAGGACAAAT	CCCATCGCGTTTATATTGCT	AATE006419	9,263,735-9,265,717	3R	23A	ACTTCGCGTTTAATGGCATC	GTAATGCGCTTCACCAGGTT
KI421914	821363	-	AATE000817	69,093-96,410	3R		23B	CTGCCGGGAGAAAAGCCTTA	TACAGCGACAACAGGCTCAG	AATE019421	772,692-773,330	3R	23A	CGCGACAATGTACGCTTCTG	GCACATGAGCCTCTGCAATG
KI421906	1914387	+	AATE013594	266,222-268,706	3R		23B	GAACAAGACCACCGGTTTGC	AACGTGTTTGGCATGTTCCG	AATE017210	1,790,180-1,802,418	3R	23C	AAAGCTCCGCGGTTGTGATA	TTTGACAGCGACCTCTCCAC	KI421883
KI421883	16623535	+	AATE010438	107,734-111,860	3R		23C	TGATAACCAGCCACCAACCC	TCGTCCGATTCACACACCAG	AATE005866	16,561,232-16,568,559	3R	25C	CGATCTGACCATGCTCCTCC	CACCACTGTTTCCGTTGCTG	KI421906
KI421892	7594930	+	AATE005458	202,967-206,836	3R		25C	AGGTGCCACCGACTTACAAC	CTACATGATCGTGGGCCTTT	AATE018855	7,360,300-7,367,684	3R	27B	CAGCTTGCAATCGAAGACAC	GTGGAGGTACGCCTGGTG	KI421885
KI421885	12071184	+	AATE009100	202,471-206,421	3R		27B	GGTGTGGTGCTGAAAATGTG	CACCTACACCCAGAGGCATT	AATE010844	12,058,936-12,063,906	3R	31A	CAGCGTGAAGGACTGGAGTT	GAGGGGCAGATCACCATAGC	KI421892/KI421897
KI421897	4671747	-	AATE017008	165,116-168,582	3R		32A	ACCAACGGTTCAGCTACTGG	CATCGGGTTGAAGGTGTTCT	AATE019060	3,926,110-3,927,723	3R	31A	TTCTCTTCACGCTGCTGCTA	CATGTTGCCGGTAAGGAAGT	KI421885
KI421915	722338	+	AATE009382	38,015-53,969	3R		32A	TCGATAACGACGGCTACACG	TCTTGATTGGCGGTGGAGTC	AATE019902	661,865-662,874	3R	32A	GCCTCCCTTTCCTTATCCCG	GTGAGCGTAGGGAACGATGT	KI421904
KI421904	2066620	+	AATE017189	38,605-41,408	3R		32A	CGTTTCTTTTGTGCAGCCGA	ACCGATCATCCCCACCTACA	AATE011715	1,945,923-1,948,359	3R	32B	GCGGCTATAGCGAAGGAACT	CGCTTTTCAGCAGGCTTTGT	KI421915/KI421908
KI421908	1630999	-	AATE005094	57,972-68,500	3R		32C	GCGCTACATTGTGCCTGATG	ACCCGTGCGACTGTATGTTT	AATE010681	1,573,311-1,574,523	3R	32B	CGGCAAGACGGTGAGAATTTG	GTAGGTCCTGCTTGTTCGCT	KI421904
KI421944	167369	+	N/A	N/A	3R		32C	N/A	N/A	N/A	N/A	3R	32C	N/A	N/A
3L
KI421973	113141	+	N/A	N/A	3L		33A	N/A	N/A	N/A	N/A	3L	33A	N/A	N/A
KI422027	33143	+	N/A	N/A	3L		33A	N/A	N/A	N/A	N/A	3L	33A	N/A	N/A
KI421917	642090	+	N/A	N/A	3L		33A	N/A	N/A	N/A	N/A	3L	33A	N/A	N/A
KI421925	318451	-	N/A	N/A	3L		33A	N/A	N/A	N/A	N/A	3L	33A	N/A	N/A
KI421909	1484777	-	AATE020038	70,154-84,175	3L		33B	TCCCGATAGCATTTCGGACG	CTCGTAGATCTGACGGGTGC	AATE001240	1,452,091-1,462,138	3L	33A	ACCCAAGCAGACGACAGAAG	TTCACCAGCATGAGCCGAAT
KI421913	725135	-	AATE019580	60,382-71,744	3L		33B	TTGTCCAGCGAAGGGAAGAC	GCCCGTCGTTGAATATTGCC	AATE014022	696,954-704,652	3L	33B	CCCACCTACGTATCGCAGTC	AAACGCTCTCAACAAACGCC
KI421910	1542149	-	AATE014152	306,746-308,798	3L		33B	GATACCCGTACCGTGAGCAG	TTCCCAAACACATCCTCGGG	AATE010599	1,286,457-1,289,307	3L	33A	CCAGATTCGCACACTCCTGT	GTTGCGGGTGTTCTTTGACC
KI421902	2709063	+	AATE007064	6,160-8,445	3L		33C	CATATTGCAACGCAGGAGGC	GCGGATGATCTTTTTCGGGC	AATE001565	2,695,129-2,695,572	3L	34B	CATTGATGCGCGGTGTGTAG	AATCGCGGTCAGCATGTAGT	KI421903
KI421903	2389045	+	AATE008818	829-3,575	3L		34B	TCATGCTCGGCTGGTTCATT	CGTGAATGTGGTACGCAACG	AATE014968	2,322,984-2,328,805	3L	34C	GCTGGTGCTGGTCTTTAGGA	GGGAAAGACGATACGCGACA	KI421902
KI421901	4192108	-	AATE004343	383,320-385,376	3L		35C	TACAGCAGTACGCGACCAAC	CGGTAGCAAATGTGCAGGTA	AATE009652	3,593,552-3,604,858	3L	34C	AAGCCTAAACCGAAGGTGGT	GAGCTGGGATTGAGCTTGAC
KI421899	4758701	-	AATE003800	655,859-657,187	3L		36C	TGCTGGGAATACCAAGAACC	CTTTTCCATCCTGCCCACTA	AATE019126	4,492,926-4,501,490	3L	35C	TCGGCGGAGGAACTACTAGA	ATCGCTCTGAAAACCAGGAA
KI421923	440738	+	AATE007282	97,908-100,484	3L		36C	CGCGAGGAGCAAAATCTTCG	TCAGTTCGTTCTCGTTCGCA	AATE020573	149,438-153,693	3L	36C	CTACCGCTTATCGTGGGTCC	GCGCTTGGAATAGTTGCTCG
KI421893	8157176	-	AATE014082	683,416-689,731	3L		38B	AGTTTCAACGGAACGACACC	ATGGTCACTCTCCAGGATGC	AATE007660	8,096,521-8,107,686	3L	36C	CGTGCTCGATCCGAAGATCA	CCCGAAGTAGATGTCGTCCG	KI421887
KI421887	10405585	+	AATE018986	307,201-324,791	3L		38B	GCGTGGTCGATTCGATTTGG	CGTGATTCCTCCTACCTCGC	AATE006012	10,393,692-10,400,647	3L	39E	ATCCGACTACTCCACCGACA	GTTCACACCACCGACAAACG	KI421893
Mapped	200912972		N/A -not applicable
Total	224290125
Percentage	0.895773
