# Supplementary material for: Partial-arm translocations in evolution of malaria mosquitoes revealed by high-coverage physical mapping of the Anopheles atroparvus genome
Source: BMC Genomics. 2018 Apr 23;19:278. doi: 10.1186/s12864-018-4663-4 (PMC5914054; doi:10.1186/s12864-018-4663-4)
Supplement: Supplementary file 2 — Table S2. Scaffold-paired adjacencies in the An. atroparvus genome assembly. (XLSX 14 kb) [file 12864_2018_4663_MOESM2_ESM.xlsx]

## Sheet: Table S2
Table S2 Scaffold paired adjacencies in the An. atroparvus genome assembly.
Assembly	Scaffold1	Scaffold2	Scaf1_orientation	Scaf2_orientation	Region_scaf1	Region_scaf2	Scaf1_size	Scaf2_size	Scaf1_source	Scaf2_source
AATRE1	KI421896	KI421895	+	+	X:1A-2A	X:2A-2C	4495915	4588469	MAPPED	MAPPED
AATRE1	KI421895	KI421926	+	?	X:2A-2C	X:3A	4588469	234572	MAPPED	MAPPED
AATRE1	KI421926	KI421918	?	-	X:3A	X:3A-3B	234572	495384	MAPPED	MAPPED
AATRE1	KI421918	KI421907	-	-	X:3A-3B	X:3B-3C	495384	1657219	MAPPED	MAPPED
AATRE1	KI421907	KI421898	-	-	X:3B-3C	X:3C-4A	1657219	4025992	MAPPED	MAPPED
AATRE1	KI421898	KI421920	-	+	X:3C-4A	X:4A-4B	4025992	404876	MAPPED	MAPPED
AATRE1	KI421920	KI421921	+	?	X:4A-4B	X:4B	404876	427311	MAPPED	MAPPED
AATRE1	KI421921	KI421919	?	+	X:4B	X:4B-4C	427311	423356	MAPPED	MAPPED
AATRE1	KI421934	?	?	?	X:4C	?	206528	?	MAPPED	?
AATRE1	KI421927	?	?	?	X:4C	?	265147	?	MAPPED	?
AATRE1	KI421935	?	?	?	X:5A	?	277828	?	MAPPED	?
AATRE1	KI421882	KI421890	-	-	2R:6A-9B	2R:9B-10B	20238125	9206694	MAPPED	MAPPED
AATRE1	KI421890	KI421911	-	-	2R:9B-10B	2R:10B-11A	9206694	814329	MAPPED	MAPPED
AATRE1	KI421911	KI421912	-	-	2R:10B-11A	2R:11A	814329	785772	MAPPED	MAPPED
AATRE1	KI421912	KI421889	-	-	2R:11A	2R:11A-13B	785772	9380469	MAPPED	MAPPED
AATRE1	KI421889	KI421900	-	-	2R:11A-13B	2R:13B-14C	9380469	3534686	MAPPED	MAPPED
AATRE1	KI421900	KI421931	-	+	2R:13B-14C	2R:14C	3534686	316251	MAPPED	PREDICTED
AATRE1	KI421931	KI422039	+	+	2R:14C	2R:14C	316251	28276	PREDICTED	PREDICTED
AATRE1	KI422039	KI421930	+	+	2R:14C	2R:14C	28276	295971	PREDICTED	PREDICTED
AATRE1	KI421930	KI421924	+	+	2R:14C	2R:14C	295971	300483	PREDICTED	MAPPED
AATRE1	KI421924	KI422149	+	?	2R:14C	2R:14D	300483	24806	MAPPED	PREDICTED
AATRE1	KI422149	KI421922	?	-	2R:14D	2R:14D	24806	450785	PREDICTED	MAPPED
AATRE1	KI421894	KI421886	+	+	2L:15A-15B	2L:16A-17D	5662806	11808074	MAPPED	MAPPED
AATRE1	KI421886	KI421938	+	-	2L:16A-17D	2L:17D	11808074	147176	MAPPED	PREDICTED
AATRE1	KI421938	KI421905	-	+	2L:17D	2L:17D	147176	2366404	PREDICTED	MAPPED
AATRE1	KI421905	KI421891	+	-	2L:17D	2L:17D-19B	2366404	7496699	MAPPED	MAPPED
AATRE1	KI421891	KI421916	-	-	2L:17D-19B	2L:19B	7496699	622861	MAPPED	MAPPED
AATRE1	KI421916	KI421884	-	+	2L:19B	2L:19B-21C	622861	13649947	MAPPED	MAPPED
AATRE1	KI421888	KI421914	+	-	3R:22A-23A	3R:23A-23B	10083987	821363	MAPPED	MAPPED
AATRE1	KI421914	KI421906	-	+	3R:23A-23B	3R:23B-23C	821363	1914387	MAPPED	MAPPED
AATRE1	KI421906	KI421883	+	+	3R:23B-23C	3R:23C-25C	1914387	16623535	MAPPED	MAPPED
AATRE1	KI421883	KI421892	+	+	3R:23C-25C	3R:25C-27B	16623535	7594930	MAPPED	MAPPED
AATRE1	KI421892	KI421885	+	+	3R:25C-27B	3R:27B-31A	7594930	12071184	MAPPED	MAPPED
AATRE1	KI421885	KI421897	+	-	3R:27B-31A	3R:31A-32A	12071184	4671747	MAPPED	MAPPED
AATRE1	KI421897	KI421915	-	+	3R:31A-32A	3R:32A	4671747	722338	MAPPED	MAPPED
AATRE1	KI421915	KI421904	+	+	3R:32A	3R:32A-32B	722338	2066620	MAPPED	MAPPED
AATRE1	KI421904	KI421908	+	-	3R:32A-32B	3R:32B-32C	2066620	1630999	MAPPED	MAPPED
AATRE1	KI421908	KI421944	-	+	3R:32B-32C	3R:32C	1630999	167369	MAPPED	PREDICTED
AATRE1	KI421973	KI422027	+	+	3L:33A	3L:33A	113141	33143	PREDICTED	PREDICTED
AATRE1	KI422027	KI421917	+	+	3L:33A	3L:33A	33143	642090	PREDICTED	PREDICTED
AATRE1	KI421917	KI421925	+	-	3L:33A	3L:33A	642090	318451	PREDICTED	PREDICTED
AATRE1	KI421925	KI421909	-	-	3L:33A	3L:33A-33B	318451	1484777	PREDICTED	MAPPED
AATRE1	KI421909	KI421913	-	-	3L:33A-33B	3L:33B	1484777	725135	MAPPED	MAPPED
AATRE1	KI421910	?	-	?	3L:33B-33C	?	1542149	?	MAPPED	?
AATRE1	KI421902	KI421903	+	+	3L:33C-34B	3L:34B-34C	2709063	2389045	MAPPED	MAPPED
AATRE1	KI421903	KI421901	+	-	3L:34B-34C	3L:34C-35C	2389045	4192108	MAPPED	MAPPED
AATRE1	KI421901	KI421899	-	-	3L:34C-35C	3L:35C-36C	4192108	4758701	MAPPED	MAPPED
AATRE1	KI421899	KI421923	-	+	3L:35C-36C	3L:36C	4758701	440738	MAPPED	MAPPED
AATRE1	KI421923	KI421893	+	-	3L:36C	3L:36C-38B	440738	8157176	MAPPED	MAPPED
PREDICTED adjacencies of scaffolds were determined based on the ortholog positions in the An. gambiae and An. albimanus genomes.
If the orthologs for An. atroparvus genes from different scaffolds were located in a single scaffold of An. gambiae or An. albimanus the An. atroparvus scaffolds were considered adjacent.
